# Supplementary material for: Short-Chain Fatty Acids Elicit Differential Expression of Growth Factors and Pro-Inflammatory Cytokines in Immortalized Rat Enteric Glial Cells
Source: Nutrients. 2026 Jan 29;18(3):436. doi: 10.3390/nu18030436 (PMC12899430; doi:10.3390/nu18030436)
Supplement: Supplementary file 1 [file nutrients-18-00436-s001.zip]

Archive with 1 entries (1 files):
- nutrients-4078865-supplementary.pdf
